# Supplementary material for: Predictive Role of Serum Thyroglobulin after Surgery and before Radioactive Iodine Therapy in Patients with Thyroid Carcinoma
Source: Cancers (Basel). 2023 May 30;15(11):2976. doi: 10.3390/cancers15112976 (PMC10251887; doi:10.3390/cancers15112976)
Supplement: Supplementary file 1 [file cancers-15-02976-s001.zip]

Archive with 1 entries (1 files):
- cancers-2349542-supplementary.pdf
